# Supplementary material for: Resection of Olfactory Groove Meningiomas Through Unilateral vs. Bilateral Approaches: A Systematic Review and Meta-Analysis
Source: Front Oncol. 2020 Oct 22;10:560706. doi: 10.3389/fonc.2020.560706 (PMC7642686; doi:10.3389/fonc.2020.560706)
Supplement: Supplementary file 1 [file Table_1.xlsx]

## Sheet: Sheet1
Table S1: Surgical Outcomes / Complications
Author	TCA Category	Size (n)	GTR	Vision Improvement	Recurrance	Hydrocephalus	Infection	Stroke	Meningitis	Epilpesy	CSF Leakage	Anosmia	Hemmorhage	Death
Patel et al.	B	48	44	48	3	4	2	0	2	1	6	0	1	2
Xu et al.	B	29	29	24	0	0	0	0	0	0	0	10	0	0
Farooq et al.	B	19	19	18	1	0	1	0	0	2	2	0	2	1
Liu et al.	B	15	12	N/A	0	0	0	0	0	0	0	5	0	0
Guduk et al.	U	61	59	N/A	N/A	1	1	0	0	0	1	0	2	1
Barzaghi et al.	B	21	21	18	0	0	0	0	0	0	0	13	1	0
Nanda et al.	B/U	16/41	14/38	8/31	4/1	0/3	2/1	0/0	1/1	0/0	2/0	5/15	0/0	0/0
de Alemeida et al.	B	10	9	N/A	1	0	0	1	1	0	5	0	0	0
Pallini et al.	B/U	81/18	65/16	N/A	8/5	5/1	3/1	0/0	1/0	2/1	4/0	0/0	10/1	4/0
Mielke et al.	U	43	42	9	0	0	2	0	0	1	0	1	1	0
Refaat et al.	B/U	8/6	6/5	1/1	0/0	0/2	0/2	0/0	0/0	1/2	4/2	0/0	0/0	2/0
Bitter et al.	U	61	60	50	3	1	0	0	0	5	2	0	2	1
Jang et al.	B/U	19/21	19/19	N/A	N/A	0/0	0/0	0/0	0/0	0/0	0/0	13/6	0/0	0/0
Musluman et al.	U	42	41	35	N/A	0	0	1	1	2	2	35	1	0
Tomasello et al.	U	18	17	10	3	0	0	0	0	0	0	14	0	0
Pepper et al.	B	19	12	N/A	N/A	0	0	1	1	0	3	0	0	0
El-Bahy et al.	U	18	14	14	0	0	0	1	0	2	3	0	0	1
Aguiar et al.	B/U	7/14	7/14	N/A	N/A	2	0	0	1	0	4	0	1	1
Romani et al.	U	66	60	14	5	2	4	0	0	1	6	6	0	0
Gazzeri et al.	B	36	31	9	6	0	0	0	0	1	0	0	0	1
Colli et al.	B	17	16	N/A	1	0	4	0	0	2	1	0	2	4
Nakamura et al.	B/U	46/36	43/33	N/A	0/1	4/2	2/1	0/0	0/0	2/4	1/2	0/0	5/1	5/0
Spektor et al.	B/U	47/34	43/29	N/A	0/0	0/0	0/0	0/0	4/0	0/0	8/2	0/0	2/2	1/0
Paterniti et al.	U	20	20	N/A	0	0	0	0	0	0	0	0	0	2
Turazzi et al.	U	37	37	N/A	0	0	0	0	0	0	0	0	0	0
Tsikoudas et al.	B	13	N/A	N/A	0	0	0	1	1	1	3	3	0	2
Mayfrank et al.	U	18	18	N/A	N/A	0	2	0	0	0	0	0	0	1
^ Reported in months
