# Supplementary material for: Resection of Olfactory Groove Meningiomas Through Unilateral vs. Bilateral Approaches: A Systematic Review and Meta-Analysis
Source: Front Oncol. 2020 Oct 22;10:560706. doi: 10.3389/fonc.2020.560706 (PMC7642686; doi:10.3389/fonc.2020.560706)
Supplement: Supplementary file 2 [file Table_2.xlsx]

## Sheet: Sheet1
Table S2: Meta-Regression (Bilateral)
	Tumor Volume		Study Year		Study Size		Patient Age
Surgical Outcome	Slope	P	Slope	P	Slope	P	Slope	P
GTR	-0.002	0.146	0.0068	0.412	-0.0003	0.887	0.0039	0.777
Recurrence	0.0007	0.567	-0.0013	0.848	0.0013	0.557	-0.0024	0.853
Vision Improvement	-0.0072	0.018	0.0804	0.001	0.0146	0.257	0.0345	0.505
Complication
Hydrocephalus	-0.0009	0.304	0.0036	0.41	0.0028	0.241	0.0199	0.008
Infection	-0.0002	0.852	0.0014	0.788	-0.0006	0.682	0.0004	0.968
Stroke	0.0005	0.571	-0.0018	0.708	-0.0024	0.057	-0.0126	0.206
Meningitis	-0.0007	0.41	-0.0033	0.449	-0.0005	0.702	0.0014	0.858
Epilepsy	0.0011	0.164	-0.0073	0.09	-0.009	0.47	-0.0016	0.836
CSF Leakage	0.0009	0.626	-0.0067	0.467	-0.0054	0.051	-0.0137	0.399
New-onset Anosmia	-0.0026	0.338	0.0189	0.181	-0.0072	0.099	0.0075	0.815
Hemorrhage	-0.0002	0.843	0.0016	0.791	0.0022	0.189	0.0029	0.779
Death	0.0012	0.19	-0.0096	0.065	0	0.985	0.0086	0.396
Patient Age	-0.8012	0.756
