# Supplementary material for: Resection of Olfactory Groove Meningiomas Through Unilateral vs. Bilateral Approaches: A Systematic Review and Meta-Analysis
Source: Front Oncol. 2020 Oct 22;10:560706. doi: 10.3389/fonc.2020.560706 (PMC7642686; doi:10.3389/fonc.2020.560706)
Supplement: Supplementary file 3 [file Table_3.xlsx]

## Sheet: Sheet1
Table S3: Meta-Regression (Unilateral)
	Tumor Volume		Study Year		Study Size		Patient Age
Surgical Outcome	Slope	P	Slope	P	Slope	P	Slope	P
GTR	0.004	0.017	-0.0056	0.318	0.002	0.303	0.0197	0.007
Recurrence	-0.0021	0.374	0.0093	0.141	-0.0007	0.756	-0.0018	0.83
Vision Improvement	-0.012	0.072	0.0075	0.884	0.0006	0.918	0.0079	0.747
Complication
Hydrocephalus	-0.0009	0.689	0.0041	0.406	-0.0015	0.373	-0.0117	0.136
Infection	-0.0001	0.942	-0.0003	0.946	-0.0006	0.668	-0.0024	0.729
Stroke	-0.0009	0.506	-0.0013	0.721	-0.0017	0.163	-0.0074	0.237
Meningitis	-0.0003	0.811	0.0003	0.937	-0.0013	0.288	-0.0015	0.804
Epilepsy	-0.0017	0.424	0.0023	0.641	-0.0009	0.582	-0.0063	0.443
CSF Leakage	-0.0019	0.396	0.003	0.589	-0.0012	0.519	-0.0186	0.013
New-onset Anosmia	-0.0072	0.058	0.0149	0.311	-0.0019	0.713	0.0246	0.268
Hemorrhage	-0.0001	0.933	0.0047	0.2	0.0004	0.72	0.0045	0.467
Death	-0.0011	0.451	-0.0048	0.193	-0.0021	0.091	-0.0152	0.014
Patient Age	-0.9999	0.41
